# Supplementary material for: A calcium-dependent protein kinase, ZmCPK32, specifically expressed in maize pollen to regulate pollen tube growth
Source: PLoS One. 2018 May 29;13(5):e0195787. doi: 10.1371/journal.pone.0195787 (PMC5973587; doi:10.1371/journal.pone.0195787)
Supplement: S1 Table — (XLSX) [file pone.0195787.s002.xlsx]

## Sheet: Sheet1
S1 Table. Primers used in this study
Primer Name	Sequence	Enzymes used for cloning	Primer application
CPK32-F	5'- ATGGGGGGCTGCTACTCCGCCTTC -3'	none	cloning
CPK32-R	5'- TCACATGTCCTTGCAGAGC -3'	none	cloning
ISH-F	5'- TTCTCGAGGCACCCTGGACTGCGACGAGTTC -3'	XhoI	in situ hybridization
ISH-R	5'- TTTCTAGACGCAGCAGGCGTACAAGCAAG -3'	XbaI	in situ hybridization
32GFP-F	5'- TTGGATCCATGGGGGGCTGCTACTCCGCCTTC -3'	BamHI	cloning
32GFP-R	5'- TTTCTAGACATGTCCTTGCAGAGCCTG -3'	XbaI	cloning
ΔN32GFP-F	5'- TTGGATCCATGGCCTGCTCGCGGAAGCTG -3'	BamHI	cloning
32ET-R	5'- TTAAGCTTTCACATGTCCTTGCAGAGCCTGCGGCTGAG -3'	HindIII	cloning
Zm13-F	5'- TTGTTGACCTTTTTGCGTCACGCTT -3'	HincII	cloning
Zm13-R	5'- TTCTCGAGTCGGAGGAAAAGGGC -3'	XhoI	cloning
32KD-F	5'- CAACGGGGTCATCCACAGGAACCTCAAGCCCGAGAAC -3'	none	cloning
32KD-R	5'- GTTCTCGGGCTTGAGGTTCCTGTGGATGACCCCGTTG -3'	none	cloning
32CA-R	5'- TTTCTAGACGTGTCCGCGTTCTTCAACCA -3'	XbaI	cloning
32-Q-RT-F	5'- TCATGATGAAGTCCGGCACCGAC -3'	none	qRT-PCR
32-Q-RT-L	5'- CAGGCGTACAAGCAAGCGTTTCT -3'	none	qRT-PCR
ZmActin1-F	5'- ATGTTTCCTGGGATTGCCGAT -3'	none	qRT-PCR
ZmActin1-R	5'- CCAGTTTCGTCATACTCTCCCTTG -3'	none	qRT-PCR
